# Supplementary material for: Risk Factors for Malignant Transformation in Inverted Sinonasal Papilloma: A Systematic Review and Meta-Analysis
Source: Cancers (Basel). 2025 May 28;17(11):1798. doi: 10.3390/cancers17111798 (PMC12153903; doi:10.3390/cancers17111798)
Supplement: Supplementary file 1 [file cancers-17-01798-s001.zip]

Archive with 1 entries (1 files):
- cancers-3618764-supplementary.pdf
